# Supplementary material for: Legume Consumption and Blood Pressure Control in Individuals with Type 2 Diabetes and Hypertension: Cross-Sectional Findings from the TOSCA.IT Study
Source: Nutrients. 2023 Jun 26;15(13):2895. doi: 10.3390/nu15132895 (PMC10343530; doi:10.3390/nu15132895)
Supplement: Supplementary file 1 [file nutrients-15-02895-s001.zip]

Archive with 1 entries (1 files):
- nutrients-2456598-supplementary.pdf
